# Supplementary material for: An Efficient Method for Contraction of Property-Oriented Basis Sets: A Considerable Reduction of the pecJ-1 and pecJ-2 Basis Sets for the Calculations of Spin–Spin Coupling Constants Involving H, C, N and F Nuclei
Source: Int J Mol Sci. 2026 May 21;27(10):4650. doi: 10.3390/ijms27104650 (PMC13206858; doi:10.3390/ijms27104650)
Supplement: Supplementary file 1 [file ijms-27-04650-s001.zip]

Archive with 1 entries (1 files):
- ijms-4333370-supplementary.pdf
